# Supplementary material for: Microbial preference for chlorate over perchlorate under simulated shallow subsurface Mars-like conditions
Source: Sci Rep. 2024 May 21;14:11537. doi: 10.1038/s41598-024-62346-y (PMC11109124; doi:10.1038/s41598-024-62346-y)
Supplement: Supplementary file 2 — Supplementary Information 2. [file 41598_2024_62346_MOESM2_ESM.xlsx]

## Sheet: CFU raw data 
A. niger
NaClO4				NaClO3				salt-free					3 days
N1	N2		Dilution Factor	N1	N2		Dilution Factor	R1	R2		Dilution Factor
28	35	Start	10	28	29	Start	10	27	28	Start	10
11	15	0-0.5 cm	10	18	20	0-0.5 cm	10	14	19	0-0.5 cm	10
13	15	1-3 cm	10	27	26	1-3 cm	10	24	25	1-3 cm	10
1	5	10-12 cm	10	20	26	10-12 cm	10	26	24	10-12 cm	10
7	1	minus 15°C	10	20	25	minus 15°C	10	24	23	minus 15°C	10
		25°C	10			25°C	10			25°C	10
NaClO4				NaClO3				salt-free					7 days
N1	N2		Dilution Factor	N1	N2		Dilution Factor	N1	N2		Dilution Factor
26	34	Start	10	32	29	Start	10	33	38	Start	10
2	7	0-0.5 cm	10	20	19	0-0.5 cm	10	13	11	0-0.5 cm	10
10	11	1-3 cm	10	21	26	1-3 cm	10	21	20	1-3 cm	10
0	0	10-12 cm	1	10	16	10-12 cm	10	20	23	10-12 cm	10
1	2	minus 15°C	1	10	16	minus 15°C	10	23	26	minus 15°C	10
		25°C	1			25°C	100			25°C	100
P. halocryophilus
NaClO4				NaClO3				salt-free					3 days
N1	N2		Dilution Factor	N1	N2		Dilution Factor	N1	N2		Dilution Factor
8	8	Start	10	20	25	Start	100	42	43	Start	100
14	11	0-0.5 cm	1	85	86	0-0.5 cm	10	85	83	0-0.5 cm	10
4	1	1-3 cm	1	12	15	1-3 cm	100	18	8	1-3 cm	100
0	0	10-12 cm	1	24	21	10-12 cm	100	34	19	10-12 cm	100
0	0	minus 15°C	1	17	22	minus 15°C	100	32	33	minus 15°C	100
29	25	25°C	1	28	34	25°C	100	210	215	25°C	100
NaClO4				NaClO3				salt-free					7 days
N1	N2		Dilution Factor	N1	N2		Dilution Factor	N1	N2		Dilution Factor
8	7	Start	10	26	24	Start	100	46	48	Start	100
8	10	0-0.5 cm	1	44	27	0-0.5 cm	10	65	66	0-0.5 cm	10
1	2	1-3 cm	1	12	7	1-3 cm	100	14	13	1-3 cm	100
0	0	10-12 cm	1	24	18	10-12 cm	100	24	21	10-12 cm	100
0	0	minus 15°C	1	15	23	minus 15°C	100	32	38	minus 15°C	100
19	15	25°C	1	340	324	25°C	100	1025	1048	25°C	100
D. hansenii
NaClO4				NaClO3				salt-free					3 days
N1	N2		Dilution Factor	N1	N2		Dilution Factor	N1	N2		Dilution Factor
63	54	Start	100	75	70	Start	100	62	56	Start	100
34	45	0-0.5 cm	10	120	101	0-0.5 cm	10	97	100	0-0.5 cm	10
20	29	1-3 cm	10	43	31	1-3 cm	100	23	25	1-3 cm	100
10	14	10-12 cm	1	69	71	10-12 cm	100	54	60	10-12 cm	100
37	29	minus 15°C	1	69	65	minus 15°C	100	52	53	minus 15°C	100
8	9	25°C	100	920	876	25°C	100	610	605	25°C	100
NaClO4				NaClO3				salt-free					7 days
N1	N2		Dilution Factor	N1	N2		Dilution Factor	N1	N2		Dilution Factor
67	58	Start	100	78	75	Start	100	68	62	Start	100
30	26	0-0.5 cm	10	111	100	0-0.5 cm	10	38	63	0-0.5 cm	10
19	22	1-3 cm	10	31	26	1-3 cm	100	19	17	1-3 cm	100
1	2	10-12 cm	1	55	60	10-12 cm	100	52	47	10-12 cm	100
1	2	minus 15°C	1	54	52	minus 15°C	100	34	41	minus 15°C	100
1	3	25°C	100	16	17	25°C	10000	15	12	25°C	10000

## Sheet: Phase diagram raw data
		Concentration NaClO3 in %	Temperature in Kelvin		Concentration NaClO4 in %	Temperature in Celsius
		0	273.15		0	0
		0.513	274.12		10	-2.8
		7.694	270.94		20	-6.5
		14.784	266.954		28.78	-10.8
		21.875	262.964		32.88	-13.2
		22.96	262.35		45	-23
		26.57	259.95		50	-30.8
		29.148	258.106		51	-31.8
		36.604	252.378		52	-33.5
		39	250		53	-33.4

## Sheet: Water content raw data A. niger
A. niger
7-Days
NaClO3						NaClO4						salt-free
Depth/start samples [cm]	weight without sample [g]	weight with sample [g]	weight after sample dessication in oven [g]	water content calculation [%]		Depth/start samples [cm]	weight without sample [g]	weight with sample [g]	weight after sample dessication in oven [g]	water content calculation [%]		Depth/start samples [cm]	weight without sample [g]	weight with sample [g]	weight after sample dessication in oven [g]	water content calculation [%]
10-12 cm 2	1.0089	1.0848	1.0789	8.42857		10-12 cm 2	1.0059	1.1655	1.1529	8.57143		10-12 cm 2	0.9939	1.1738	1.1604	8.04805
10-12 cm 1	1.006	1.2128	1.1959	8.89942		10-12 cm 1	1.0013	1.143	1.1319	8.49923		10-12 cm 1	0.9939	1.1098	1.1016	7.61374
1-3 cm 2	0.9914	1.1737	1.1713	1.33407		1-3 cm 2	1.0106	1.2585	1.2538	1.93257		1-3 cm 2	0.9965	1.1524	1.1507	1.10246
1-3 cm 1	0.9959	1.2537	1.2503	1.33648		1-3 cm 1	0.9905	1.1123	1.11	1.92469		1-3 cm 1	0.9878	1.0884	1.087	1.41129
0-0.5 cm 2	0.9958	1.1609	1.1592	1.04039		0-0.5 cm 2	0.9988	1.1382	1.1361	1.5295		0-0.5 cm 2	0.9902	1.0571	1.0566	0.753012
0-0.5 cm 1	0.9962	1.1205	1.1193	0.974817		0-0.5 cm 1	0.9977	1.1025	1.101	1.45208		0-0.5 cm 1	0.9922	1.1029	1.102	0.819672
start 2	0.992	1.3615	1.3309	9.02921		start 2	0.9884	1.1561	1.1423	8.96686		start 2	0.992	1.1969	1.1802	8.87354
start1	1.0035	1.3032	1.2749	10.4274		start1	0.9963	1.1679	1.1529	9.57854		start1	0.9879	1.2264	1.2061	9.30339
3-Days
NaClO3						NaClO4						salt-free
10-12 cm 2	0.9963	1.1117	1.1019	9.2803		10-12 cm 2	0.9907	1.169	1.1544	8.91875		10-12 cm 2	0.9941	1.1639	1.1505	8.56777
10-12 cm 1	0.9944	1.1251	1.1146	8.73544		10-12 cm 1	0.9928	1.0891	1.0811	9.06002		10-12 cm 1	1.0947	1.3156	1.298	8.65716
1-3 cm 2	0.9943	1.2424	1.2394	1.22399		1-3 cm 2	0.9955	1.2072	1.2038	1.63226		1-3 cm 2	1.0013	1.3084	1.3056	0.920145
1-3 cm 1	0.9997	1.2122	1.2097	1.19048		1-3 cm 1	0.9971	1.1896	1.1862	1.79799		1-3 cm 1	0.9969	1.1914	1.1887	1.40772
0-0.5 cm 2	1.0045	1.1441	1.1428	0.939986		0-0.5 cm 2	0.9943	1.1034	1.1025	0.831793		0-0.5 cm 2	0.9942	1.1011	1.1003	0.754006
0-0.5 cm 1	0.9946	1.1684	1.1669	0.870575		0-0.5 cm 1	1.0061	1.1066	1.1054	1.20846		0-0.5 cm 1	0.9965	1.1603	1.1592	0.676091
start 2	0.994	1.1936	1.1769	9.13067		start 2	0.9986	1.2086	1.191	9.14761		start 2	0.9935	1.2783	1.255	8.91013
start1	0.9883	1.2178	1.1975	9.70363		start1	0.9962	1.1177	1.1067	9.95475		start1	0.9952	1.1	1.091	9.39457

## Sheet: Water content raw data P. halo
P. halocryophilus
7-Days
NaClO3						NaClO4						salt-free
Depth/start samples [cm]	weight without sample [g]	weight with sample [g]	weight after sample dessication in oven [g]	water content calculation [%]		Depth/start samples [cm]	weight without sample [g]	weight with sample [g]	weight after sample dessication in oven [g]	water content calculation [%]		Depth/start samples [cm]	weight without sample [g]	weight with sample [g]	weight after sample dessication in oven [g]	water content calculation [%]
10-12 cm 2	1.0994	1.2651	1.2547	6.69672		10-12 cm 2	1.0988	1.2265	1.2181	7.04107		10-12 cm 2	1.1043	1.2863	1.2756	6.24635
10-12 cm 1	1.0888	1.2036	1.198	5.12821		10-12 cm 1	1.1057	1.2207	1.2134	6.77809		10-12 cm 1	1.10948	1.2959	1.2844	6.57443
1-3 cm 2	1.1003	1.3237	1.3204	1.49932		1-3 cm 2	1.0892	1.3542	1.3498	1.68841		1-3 cm 2	1.0943	1.3789	1.3743	1.64286
1-3 cm 1	1.1032	1.2789	1.2763	1.50202		1-3 cm 1	1.1097	1.31799	1.3141	1.90313		1-3 cm 1	1.0967	1.3578	1.3541	1.43745
0-0.5 cm 2	1.10889	1.2592	1.2577	1.008		0-0.5 cm 2	1.0928	1.2461	1.2443	1.18812		0-0.5 cm 2	1.0926	1.2317	1.2301	1.16364
0-0.5 cm 1	1.0968	1.1951	1.1939	1.23584		0-0.5 cm 1	1.0967	1.2259	1.2241	1.41287		0-0.5 cm 1	1.0944	1.1924	1.1913	1.13519
start 2	1.0885	1.2799	1.2669	7.287		start 2	1.1011	1.2485	1.2377	7.9063		start 2	1.1013	1.2687	1.2575	7.17029
start1	1.0941	1.2463	1.2351	7.94326		start1	1.0884	1.2362	1.225	8.19912		start1	1.0982	1.1932	1.1851	9.32106
3-Days
NaClO3						NaClO4						salt-free
10-12 cm 2	1.0939	1.2382	1.2257	9.48407		10-12 cm 2	1.098	1.2208	1.2109	8.76882		10-12 cm 2	1.0952	1.4006	1.3755	8.95469
10-12 cm 1	1.0998	1.3334	1.3165	7.7988		10-12 cm 1	1.1015	1.3087	1.291	9.34037		10-12 cm 1	1.1056	1.2947	1.2801	8.36676
1-3 cm 2	1.0995	1.3528	1.3498	1.19856		1-3 cm 2	1.0994	1.3197	1.3152	2.08526		1-3 cm 2	1.0978	1.3724	1.3687	1.36582
1-3 cm 1	1.1058	1.2996	1.2969	1.41287		1-3 cm 1	1.0855	1.2922	1.2891	1.52259		1-3 cm 1	1.0979	1.3263	1.3233	1.33097
0-0.5 cm 2	1.1023	1.2513	1.2497	1.08548		0-0.5 cm 2	1.1015	1.2035	1.2026	0.890208		0-0.5 cm 2	1.1013	1.3002	1.2974	1.42784
0-0.5 cm 1	1.1028	1.2116	1.2102	1.30354		0-0.5 cm 1	1.106	1.2403	1.2379	1.81956		0-0.5 cm 1	1.1016	1.2796	1.2778	1.02157
start 2	1.101	1.3938	1.3699	8.88806		start 2	1.1019	1.2669	1.2533	8.98283		start 2	1.10958	1.3032	1.2858	9.87402
start1	1.1063	1.3428	1.3221	9.59222		start1	1.1079	1.1869	1.1798	9.87483		start1	1.1064	1.2006	1.1925	9.40767

## Sheet: Water content raw data D. hanse
D. hansenii
7-Days
NaClO3						NaClO4						salt-free
Depth/start samples [cm]	weight without sample [g]	weight with sample [g]	weight after sample dessication in oven [g]	water content calculation [%]		Depth/start samples [cm]	weight without sample [g]	weight with sample [g]	weight after sample dessication in oven [g]	water content calculation [%]		Depth/start samples [cm]	weight without sample [g]	weight with sample [g]	weight after sample dessication in oven [g]	water content calculation [%]
10-12 cm 2	1.0962	1.4242	1.4011	7.57625		10-12 cm 2	1.0995	1.3158	1.2984	8.74811		10-12 cm 2	1.0929	1.3607	1.341	7.94035
10-12 cm 1	1.0981	1.316	1.2994	8.2464		10-12 cm 1	1.0898	1.34	1.3207	8.3586		10-12 cm 1	1.106	1.43363	1.4093	8.02176
1-3 cm 2	1.1076	1.3609	1.3574	1.40112		1-3 cm 2	1.0923	1.331	1.3259	2.18322		1-3 cm 2	1.10995	1.3912	1.3894	0.644122
1-3 cm 1	1.1037	1.2879	1.2848	1.71176		1-3 cm 1	1.1043	1.397	1.391	2.09278		1-3 cm 1	1.0891	1.3054	1.3023	1.45403
0-0.5 cm 2	1.0941	1.277	1.2743	1.49834		0-0.5 cm 2	1.0897	1.2315	1.2288	1.94105		0-0.5 cm 2	1.0992	1.1973	1.1963	1.02987
0-0.5 cm 1	1.0923	1.298	1.2952	1.37999		0-0.5 cm 1	1.1061	1.2245	1.2223	1.89329		0-0.5 cm 1	1.0947	1.2205	1.2197	0.64
start 2	1.1097	1.4271	1.4025	8.40164		start 2	1.1044	1.3826	1.359	9.26944		start 2	1.0893	1.3801	1.3561	8.9955
start1	1.1015	1.4177	1.3884	10.2126		start1	1.095	1.3256	1.3038	10.4406		start1	1.1011	1.3166	1.2981	9.39086
3-Days
NaClO3						NaClO4						salt-free
10-12 cm 2	1.1076	1.3043	1.2885	8.73411		10-12 cm 2	1.1011	1.2881	1.2713	9.87074		10-12 cm 2	1.1015	1.3579	1.3385	8.18565
10-12 cm 1	1.0975	1.3274	1.3087	8.85417		10-12 cm 1	1.0991	1.2422	1.23	9.32009		10-12 cm 1	1.0947	1.3153	1.297	9.04597
1-3 cm 2	1.1002	1.3108	1.309	0.862069		1-3 cm 2	1.103	1.4763	1.4676	2.38618		1-3 cm 2	1.1012	1.2798	1.2784	0.790068
1-3 cm 1	1.1073	1.2871	1.2852	1.06802		1-3 cm 1	1.0992	1.4245	1.4181	2.0069		1-3 cm 1	1.1002	1.3438	1.3414	0.995025
0-0.5 cm 2	1.107	1.2236	1.2226	0.865052		0-0.5 cm 2	1.0969	1.251	1.2487	1.51515		0-0.5 cm 2	1.0992	1.3177	1.3168	0.413603
0-0.5 cm 1	1.0967	1.2559	1.2549	0.632111		0-0.5 cm 1	1.0886	1.2181	1.216	1.64835		0-0.5 cm 1	1.099	1.2571	1.2561	0.636537
start 2	1.0944	1.3948	1.371	8.60448		start 2	1.1071	1.2895	1.2724	10.3448		start 2	1.0993	1.3585	1.337	9.04501
start1	1.0928	1.3026	1.2839	9.78545		start1	1.104	1.4076	1.3779	10.8434		start1	1.104	1.3043	1.2861	9.99451
